# Supplementary material for: Abiotic and past climatic conditions drive protein abundance variation among natural populations of the caddisfly Crunoecia irrorata
Source: Sci Rep. 2020 Sep 23;10:15538. doi: 10.1038/s41598-020-72569-4 (PMC7512004; doi:10.1038/s41598-020-72569-4)
Supplement: Supplementary file 1 — Supplementary Information 1. [file 41598_2020_72569_MOESM1_ESM.zip]

Archive with 2 entries (2 files):
- Supp_Script.R
- __MACOSX/._Supp_Script.R
