# Supplementary material for: Abiotic and past climatic conditions drive protein abundance variation among natural populations of the caddisfly Crunoecia irrorata
Source: Sci Rep. 2020 Sep 23;10:15538. doi: 10.1038/s41598-020-72569-4 (PMC7512004; doi:10.1038/s41598-020-72569-4)
Supplement: Supplementary file 1 — Supplementary Information 1. [file 41598_2020_72569_MOESM1_ESM.zip › Supp_Script.R]

#### Code for "Abiotic drivers of protein abundances in natural populations" ####

#### Load Packages ####

library(pacman)
pacman::p_load(dplyr, preprocessCore, impute, ggeffects, rstanarm, ggplot2,
               bayesplot, vegan, WGCNA, tidyverse, flashClust, topGO,
               lintr, lattice, raster, sp, Hmisc, corrplot, caret, plyr,
               forcats, scales) 

# Read, transform, normalize and impute raw protein intensity data (SI2, spreadsheet 1 "Protein intensities raw")
expr <- read.csv("data.csv", header = TRUE, row.names = 1, sep = ";")

# Format fasta headers (first column) to only include the first Majority protein identifier
expr$V1 = sub(";.*", "", expr$V1) # Deletes everything after ";"
expr$V1 <- sub(" .*", "", expr$V1) # Deletes "[NA..]"

# Rename first column header
expr <- expr %>% 
  rename(
    Fasta = V1
  )

# Quantile normalization
expr_long <- data.frame(t(expr)) # Transpose matrix
expr_long_matrix <- as.matrix(expr_long) # Set to "matrix" object
expr_long_norm <- normalize.quantiles(expr_long_matrix) # perform quantile normalization
expr_long_norm <- as.data.frame(expr_long_norm) # set as data.frame

#### Log2 transformation ####
expr_long_norm_log <- log2(expr_long_norm)

#### Data imputation ####
sum(is.na(expr_long_norm_log)) # check how many missing values are in the data
expr_matrix2 <- as.matrix(expr_long_norm_log) # set as matrix
expr_imp <- impute.knn(expr_matrix2, k = 10, rowmax = 0.8, colmax = 0.8, maxp = 1500, rng.seed=362436069) # impute missing values using the KNN algorithm
expr2 <- expr_imp$data # get the imputed data in a new object
expr2 <- as.data.frame(expr2) # set as data.frame

#### Non-metric multidimensional scaling ####
expr_dist <- vegdist(expr2, method = "bray") # Compute Bray-Curtis distance matrix

nMDS = metaMDS(expr_dist, k=2, distance = "bray",
               maxit = 999, trymax = 500, wascores = TRUE) # Perform nMDS

stressplot(nMDS) # Check nMDS model fit

# Plot the nMDS
region=c(rep("Rhoen",8),rep("Harz",8),rep("Black Forest",8)) # Make group-vector
ordiplot(NMDS,type="n")
ordihull(NMDS,groups=region,draw="polygon",col="grey90",label=F)
points(NMDS$species, col="grey",cex=0.6, pch=21)
orditorp(NMDS,display="sites",col=c(rep("cadetblue3",8),rep("chocolate1",8),rep("chartreuse4",8)),
         air=0.1,cex=1.25)

Axis2_scores <- scores(NMDS$species, choices=c(1,2)) # get the axis scores for species (proteins)


#### WGCNA (this script was adapted from https://horvath.genetics.ucla.edu/html/CoexpressionNetwork/Rpackages/WGCNA/) ####

options(stringsAsFactors = FALSE)
dim(expr2)

gsg = goodSamplesGenes(expr2, verbose = 3) # Run this check if there are protein outliers
gsg$allOK # If the statement returns TRUE, all proteins have passed the cuts
table(rownames(env)==rownames(expr2)) # Check if datasets align; must return "TRUE"

A = adjacency(t(expr2),type="signed") # this calculates the whole network connectivity
k = as.numeric(apply(A,2,sum))-1 # standardized connectivity
Z.k = scale(k)
thresholdZ.k = -2.5
outlierColor = ifelse(Z.k<thresholdZ.k,"red","black")

sampleTree = flashClust(as.dist(1-A), method = "average")

# Convert traits to a color representation where red indicates high values
traitColors = data.frame(numbers2colors(env,signed=FALSE))
dimnames(traitColors)[[2]] = paste(names(env))
datColors = data.frame(outlier = outlierColor,traitColors)

plotDendroAndColors(sampleTree,groupLabels=names(datColors),
                    colors=datColors,main="Sample Dendrogram and Trait Heatmap")

powers = c(c(1:10), seq(from =10, to=30, by=1))
sft = pickSoftThreshold(Expr, powerVector=powers, verbose =5, networkType="signed") #call network topology analysis function

plot(sft$fitIndices[,1], -sign(sft$fitIndices[,3])*sft$fitIndices[,2], xlab= "Soft Threshold (power)", ylab="Scale Free Topology Model Fit, signed R^2", type= "n", main= paste("Scale independence"))
text(sft$fitIndices[,1], -sign(sft$fitIndices[,3])*sft$fitIndices[,2], labels=powers, col="red")
abline(h=0.90, col="red")

plot(sft$fitIndices[,1], sft$fitIndices[,5], xlab= "Soft Threshold (power)", ylab="Mean Connectivity", type="n", main = paste("Mean connectivity"))
text(sft$fitIndices[,1], sft$fitIndices[,5], labels=powers, col="red")

softPower = 18
adjacency = adjacency(expr2, power = softPower, type = "signed") #specify network type

TOM = TOMsimilarity(adjacency, TOMType="signed") # specify network type
dissTOM = 1-TOM

geneTree = flashClust(as.dist(dissTOM), method="average")

plot(geneTree, xlab="", sub="", main= "Gene Clustering on TOM-based dissimilarity", labels= FALSE, hang=0.04)

minModuleSize = 30
dynamicMods = cutreeDynamic(dendro= geneTree, distM= dissTOM, deepSplit=2, pamRespectsDendro= FALSE, minClusterSize = minModuleSize)

dynamicColors= labels2colors(dynamicMods)
MEList= moduleEigengenes(expr2, colors= dynamicColors,softPower = 18)
MEs= MEList$eigengenes
MEDiss= 1-cor(MEs)
METree= flashClust(as.dist(MEDiss), method= "average")

save(dynamicMods, MEList, MEs, MEDiss, METree, file= "Network_allSamples_signed_RLDfiltered.RData")

plot(METree, main= "Clustering of module eigengenes", xlab= "", sub= "")

MEDissThres = 0.2
merge = mergeCloseModules(expr2, dynamicColors, cutHeight= MEDissThres, verbose =3)
mergedColors = merge$colors
mergedMEs = merge$newMEs

plotDendroAndColors(geneTree, cbind(dynamicColors, mergedColors), c("Dynamic Tree Cut", "Merged dynamic"), dendroLabels= FALSE, hang=0.03, addGuide= TRUE, guideHang=0.05) # plot dendrogram with module colors below it

moduleColors = mergedColors
colorOrder = c("grey", standardColors(50))
moduleLabels = match(moduleColors, colorOrder)-1
MEs = mergedMEs

nGenes = ncol(expr2)
nSamples = nrow(expr2)

#Recalculate MEs with color labels
MEs0 = moduleEigengenes(expr2, moduleColors)$eigengenes
MEs = orderMEs(MEs0)
moduleTraitCor = cor(MEs, env, use= "p")
moduleTraitPvalue = corPvalueStudent(moduleTraitCor, nSamples)

#Print correlation heatmap between modules and traits
textMatrix= paste(signif(moduleTraitCor, 2), "\n(", 
                  signif(moduleTraitPvalue, 1), ")", sep= "")
dim(textMatrix)= dim(moduleTraitCor)
par(mar= c(6, 8.5, 3, 3))

labeledHeatmap(Matrix= moduleTraitCor, 
               xLabels= names(env), 
               yLabels= names(MEs), 
               ySymbols= names(MEs), 
               colorLabels= FALSE, 
               colors= blueWhiteRed(50), 
               textMatrix= textMatrix, 
               setStdMargins= FALSE, 
               cex.text= 0.5, 
               zlim= c(-1,1), 
               main= paste("Module-environment relationships"))

# Save the network data for SI

modNames = substring(names(MEs), 3)
geneModuleMembership = as.data.frame(cor(expr2, MEs, use = "p"))
MMPvalue = as.data.frame(corPvalueStudent(as.matrix(geneModuleMembership), nSamples))
names(geneModuleMembership) = paste("MM", modNames, sep="")
names(MMPvalue) = paste("p.MM", modNames, sep = "")
geneTraitSignificance = as.data.frame(cor(expr2, env, use = "p"))
GSPvalue = as.data.frame(corPvalueStudent(as.matrix(geneTraitSignificance), nSamples))
names(geneTraitSignificance) = paste("GS.", names(env), sep="")
names(GSPvalue) = paste("p.GS.", names(env), sep = "")
ProteinInfo_Final = data.frame(moduleColor = moduleColors,
                               geneTraitSignificance,
                               GSPvalue,
                               geneModuleMembership)
write.csv(ProteinInfo_Final, file = "Global_WGCNA_Results_Final.csv")


#### GLM example for individual proteins (example: Cytochrome_P4506 (GAXX02001139.1.p1) and elevation) ####

protein_of_interest <- expr2$GAXX02001139.1.p1 # Exract abundance values using the fasta header
elevation <- env$elevation # Get the elevation data for springs
poie <- data.frame(protein_of_interest, elevation) # put them together into a data.frame

poie$Region <- c("Rhoen", "Rhoen", "Rhoen", "Rhoen", "Rhoen", "Rhoen", "Rhoen", "Rhoen",
                    "Harz", "Harz", "Harz", "Harz", "Harz", "Harz", "Harz", "Harz",
                    "Black Forest", "Black Forest", "Black Forest", "Black Forest",
                    "Black Forest", "Black Forest", "Black Forest", "Black Forest") # Add the sampling region (origin of samples)

fit1 <- stan_glm(protein_of_interest ~ elevation + Region, data = poie) # Model fit
dat1 <- ggpredict(fit1, terms = c("elevation", "Region")) # data of model fit

p1 <- plot(dat1, rawdata = TRUE, ci.style = "ribbon", alpha = 0.1, jitter = 0.2,
           colors = c("cadetblue3", "chocolate1", "chartreuse4")) +
  labs(
    x = "Elevation (m.a.s.l)",
    y = expression(log[2]~protein~intensity),
    title = "Cytochrome P450 6a2 (3A4)"
  ) # Plot the regression


#### GO enrichment ####

# Read proteins of a certain module etc. (fasta headers in tab-delimited file (.txt or .csv))
blackModule <- read.csv("blackModule.csv", sep = ",", header = TRUE)

black <- blackModule %>%
  dplyr::select(Protein, p.GS.Oxygen) # Sort by gene significance for the abiotic variable that is significantly associated with the module

## Sort by Gene Significance p-value:

black_sorted <- black[order(black$p.GS.Oxygen), ]

# The background "GO_database.txt" is a .txt file giving all GO terms (separated by ";") for all proteins identified in the study
gene_to_go_mapping <- readMappings(file = "GO_database.txt", sep = "\t", IDsep = ",")

## Convert into topgo's genelist format:
topgo_genelist <- black_sorted$p.GS.Oxygen
names(topgo_genelist) <- black_sorted$Protein

# Define a cut-off for running fisher's exact test:  

cutoff_for_top_fivepercent <- quantile(x = topgo_genelist, probs = 0.05)

### "CC", "MF", "BP" = "Cellular Compartment", "Molecular Function", "Biological Process"

for (go_category in c("CC")) {
  # STEP TWO
  ## Build the GOdata object in topGO
  my_go_data <- new("topGOdata",
                    description = paste("GOtest", go_category, sep = "_"),
                    ontology    = go_category,
                    geneSel     = function(x) {
                      # fails to run without thi
                      return(x <= cutoff_for_top_fivepercent)
                    },
                    allGenes    = topgo_genelist,
                    gene2GO     = gene_to_go_mapping,
                    annot       = annFUN.gene2GO,
                    nodeSize    = 100) # Modify to reduce/increase stringency.
  # STEP THREE
  ## Calculate ks test using 'weight01' algorithm:
  result_weight_ks <- runTest(object    = my_go_data,
                              algorithm = "weight01",
                              statistic = "ks")
  ## Calculate fisher exact test using 'weight01' algorithm:
  result_weight_fisher <- runTest(object    = my_go_data,
                                  algorithm = "weight01",
                                  statistic = "fisher")
  ## Combine results from statistical tests:
  result_weight_output <- GenTable(object    = my_go_data,
                                   weight_ks = result_weight_ks,
                                   weight_fisher = result_weight_fisher,
                                   orderBy   = "weight_ks",
                                   topNodes  = length(score(result_weight_ks)))
  ## Correct ks test for multiple testing:
  result_weight_output$weight_ks <- as.numeric(result_weight_output$weight_ks)
  result_weight_output$weight_fisher <- as.numeric(result_weight_output$weight_fisher)
  result_weight_output$weight_ks_adjusted <- p.adjust(p = result_weight_output$weight_ks,
                                                      method = c("fdr"))
  result_weight_output$weight_fisher_adjusted <- p.adjust(p = result_weight_output$weight_fisher,
                                                          method = c("fdr"))
  ## Subset calls with significance higher than expected:
  result_weight_output_sig <- subset(x      = result_weight_output,
                                     subset = (Significant > Expected) &
                                       (weight_ks < 0.1))
  ## Update column names:
  colnames(result_weight_output_sig)[6] <- gsub(" ", "_",
                                                colnames(result_weight_output_sig)[6])
  ## For significant terms, add an additional field called 'category' which
  ## will be used for plotting of individual go category:
  result_weight_output_sig$category <- go_category
  ## Remove gaps between Terms, which can cause downstream problems:
  result_weight_output_sig$Term <- gsub(" ", "_", result_weight_output_sig$Term)
}

### GO enrichment, get significant proteins for significant GO terms identified for a module ###
### The GO universe ("GO_database.txt") is the Excel sheet "GO_Universe" given in Supplementary Information 2.
### The invididual WGCNA statistics for the modules (e.g. "Green_ModuleBC.csv") are given in the Excel sheet "GO_Enr_ModuleFiles" in the Supplementary
### Information 2.

## Taken together, with a few simple adjustments, this data can be used to re-create (or alter) the GO enrichment analyses for each module and get all information on each significant Go term etc. (including sign. proteins associated with that GO term) of interest to the reader.

### Module GO enrichment ###

# Load packages
library(tidyverse)
library(topGO)
library(lintr)
library(lattice)
library(dplyr)

## This example is for the GreenBC module related to bio6

## Load the WGCNA greenbc module statistics
greenbc <- read.csv("Green_ModuleBC.csv", sep = ",", header = TRUE)

# Get the protein identifier (column X) and the associated p-value statistics from the WGCNA
greenbc_bio6 <- greenbc %>%
  dplyr::select(X, p.GS.bio6)

## Sort by Gene Significance p-value:

greenbc_sorted <- greenbc_bio6[order(greenbc_bio6$p.GS.bio6), ]

## Load the GO background
## This is the GO universe used as a background against which enrichment is tested and which gives
## the associated GO terms for each protein. The table is gound in the Supplementary Information 2 ## sheet: “GO_Universe”.

gene_to_go_mapping <- readMappings(file = "GO_database.txt", sep = "\t", IDsep = ",")

## Convert into topgo's genelist format:

topgo_genelist <- greenbc_sorted$p.GS.bio6
names(topgo_genelist) <- greenbc_sorted$X

# Define a cut-off for running fisher's exact test:  

cutoff_for_top_fivepercent <- quantile(x = topgo_genelist, probs = 0.05)

### "CC", "MF", "BP" (run for each (CC, MF, BP) individually)

for (go_category in c("CC")) {
  # STEP TWO
  ## Build the GOdata object in topGO
  my_go_data <- new("topGOdata",
                    description = paste("GOtest", go_category, sep = "_"),
                    ontology    = go_category,
                    geneSel     = function(x) {
                      # fails to run without thi
                      return(x <= cutoff_for_top_fivepercent)
                    },
                    allGenes    = topgo_genelist,
                    gene2GO     = gene_to_go_mapping,
                    annot       = annFUN.gene2GO,
                    nodeSize    = 5) # Modify to reduce/increase stringency.
  # STEP THREE
  ## Calculate ks test using 'weight01' algorithm:
  result_weight_ks <- runTest(object    = my_go_data,
                              algorithm = "weight01",
                              statistic = "ks")
  ## Calculate fisher exact test using 'weight01' algorithm:
  result_weight_fisher <- runTest(object    = my_go_data,
                                  algorithm = "weight01",
                                  statistic = "fisher")
  ## Combine results from statistical tests:
  result_weight_output <- GenTable(object    = my_go_data,
                                   weight_ks = result_weight_ks,
                                   weight_fisher = result_weight_fisher,
                                   orderBy   = "weight_ks",
                                   topNodes  = length(score(result_weight_ks)))
  ## Correct ks test for multiple testing:
  result_weight_output$weight_ks <- as.numeric(result_weight_output$weight_ks)
  result_weight_output$weight_fisher <- as.numeric(result_weight_output$weight_fisher)
  result_weight_output$weight_ks_adjusted <- p.adjust(p = result_weight_output$weight_ks,
                                                      method = c("fdr"))
  result_weight_output$weight_fisher_adjusted <- p.adjust(p = result_weight_output$weight_fisher,
                                                          method = c("fdr"))
  ## Subset calls with significance higher than expected:
  result_weight_output_sig <- subset(x      = result_weight_output,
                                     subset = (Significant > Expected) &
                                       (weight_ks < 0.1))
  ## Update column names:
  colnames(result_weight_output_sig)[6] <- gsub(" ", "_",
                                                colnames(result_weight_output_sig)[6])
  ## For significant terms, add an additional field called 'category' which
  ## will be used for plotting of individual go category:
  result_weight_output_sig$category <- go_category
  ## Remove gaps between Terms, which can cause downstream problems:
  result_weight_output_sig$Term <- gsub(" ", "_", result_weight_output_sig$Term)
}

## Identify all sign. proteins in the greenBC module, cellular compartment, related to bio6

numSigGenes(my_go_data) # 6 significant proteins in the greenBC module
sg <- sigGenes(my_go_data) # store these protein identifiers in a new object

# retrieving the gene list related to a GO ID 
# retrieve genes2GO list from the "expanded" annotation in GOdata
allGO <- genesInTerm(my_go_data)
#Getting all annotated genes for a GO ID of interest
allGO["GO:0005912"]
RetrivedGenes <- lapply(allGO,function(x) x[x %in% sg] )
# Significant proteins with GO:123456
RetrivedGenes[["GO:0005912"]] #This is the sign. protein in the greenBC-bio6 module that is annotated with the GO term GO:0005912 
# Is GELV01002690.1.p1


## Not run ##
## This part of the script finds for a GO term of interest the associated proteins ##
### Get all protein names in the module associated with a sign. GO term (of interest)

myterms <- result_weight_output_sig$GO.ID
mygenes <- genesInTerm(my_go_data, myterms)

for (i in 1:length(myterms)) {
  myterm <- myterms[i]
  mygenesforterm <- mygenes[myterm][[1]]
  mygenesforterm <- paste(mygenesforterm, collapse=',')
  print(paste("Term",myterm,"genes:",mygenesforterm))
}

## End GO enrichment, get significant proteins for significant GO terms identified in a module ##

#### Get BioClim variables ####

# Longitude and latitude values of springs
lat <- c(50.613586, 50.599372, 50.588919, 50.465871,
         50.503505, 50.517887, 50.609672, 50.599378,
         51.637179, 51.702130, 51.767917, 51.767861,
         51.742708, 51.742801, 51.726299, 51.647887,
         47.652422, 47.652422, 47.652778, 47.597678,
         47.662372, 47.656950, 47.655839, 47.658853)

long <- c(9.764174, 9.999089, 10.004149, 10.00545,
          9.929572, 9.932069, 9.6454665, 9.669365,
          10.40629, 10.34304, 10.610061, 10.61202,
          10.67571, 10.67580, 10.564328, 10.74177,
          7.975453, 7.975456, 7.9736110, 7.840197,
          7.901392, 7.907233, 7.7676080, 7.770014)

site <- c("R1", "R2", "R3", "R5", "R6", "R7", "R8", "R9",
          "H1", "H2", "H3", "H4", "H5", "H6", "H7", "H9",
          "BF1", "BF2", "BF3", "BF4", "BF5", "BF6", "BF7", "BF8")

data <- data.frame(long, lat, row.names = site)

# Get the BioClim data with resulution 0.5 (minutes of a degree)
r <- getData("worldclim",var="bio",res=0.5)

values <- extract(r,data)
df <- cbind.data.frame(coordinates(data),values)

## Correlations between Clim variables
Clim_rcorr <- rcorr(as.matrix(Clim))
corrplot(Clim_cor)

## Remove variables highly correlation (>0.8)
Clim_cor <- cor(Clim)
hc = findCorrelation(Clim_cor, cutoff = 0.8)
hc = sort(hc)
reduced_Clim = Clim_cor[,-c(hc)]


#### Protein Families (Pfam) frequency plot (the same code holds true for the COG family frequencies) ####

# Read the InterProScan file (this is the output file of the IPS for ALL proteins identified in the study)
IPS <- read.csv("IPS.csv", sep = ";", header = TRUE)
IPS <- as.data.frame(IPS)

# Parse from DAP.txts all IDs from IPS df
HBF <- read.table("H_BF_List.txt", header = FALSE) # This would be a tab-delimited .txt file containing the fasta headers of all DAPs identified between H and BF

# Extract information in IPS on DAPs in HBF
Hbf_Ips <- as.data.frame(IPS[IPS$FASTA.header %in% HBF$V1,])

# Plot the frequencies of IPS information for the differentially abundant proteins
Pfam <- "Pfam" # For choosing Pfam from IPS annotations
pfam_hbf <- hbf_down_ips[hbf_ips$Analysis %in% Pfam, ] # Choose all pfam terms from data.frame
pfam_hbf2 <- pfam_down_hbf[!(is.na(pfam_hbf$InterPro.description) | pfam_hbf$InterPro.description==""), ] # Delete all NAs
pfam_hbf_unique <- distinct(pfam_hbf2, FASTA.header, .keep_all = TRUE) # Select only one observation of each protein

# Plot the frequency plot
ggplot(data=pfam_hbf_unique, aes(x=forcats::fct_infreq(InterPro.description))) + 
  geom_bar(aes(y = (..count..)/sum(..count..)), fill = "grey") +
  theme_classic() +
  coord_flip() +
  scale_y_continuous(labels = percent) +
  ylab("Relative frequency of Pfam families in DAPs between Harz and Black Forest") +
  xlab("")
