# Supplementary material for: Abiotic and past climatic conditions drive protein abundance variation among natural populations of the caddisfly Crunoecia irrorata
Source: Sci Rep. 2020 Sep 23;10:15538. doi: 10.1038/s41598-020-72569-4 (PMC7512004; doi:10.1038/s41598-020-72569-4)
Supplement: Supplementary file 2 — Supplementary Information 2. [file 41598_2020_72569_MOESM2_ESM.zip]

Archive with 50 entries (49 files):
- SI3_artMS_QC/
- SI3_artMS_QC/.DS_Store
- __MACOSX/SI3_artMS_QC/._.DS_Store
- SI3_artMS_QC/QC-ID-Overlap.pdf
- __MACOSX/SI3_artMS_QC/._QC-ID-Overlap.pdf
- SI3_artMS_QC/QC-IntCorrelation.pdf
- SI3_artMS_QC/QC-SamplePrep.pdf
- __MACOSX/SI3_artMS_QC/._QC-SamplePrep.pdf
- SI3_artMS_QC/QC_Plots_CHARGESTATE.pdf
- __MACOSX/SI3_artMS_QC/._QC_Plots_CHARGESTATE.pdf
- SI3_artMS_QC/QC_Plots_IONS.pdf
- __MACOSX/SI3_artMS_QC/._QC_Plots_IONS.pdf
- SI3_artMS_QC/QC_Plots_MASSERROR.pdf
- __MACOSX/SI3_artMS_QC/._QC_Plots_MASSERROR.pdf
- SI3_artMS_QC/QC_Plots_MZ.pdf
- SI3_artMS_QC/QC_Plots_PepDetect.pdf
- __MACOSX/SI3_artMS_QC/._QC_Plots_PepDetect.pdf
- SI3_artMS_QC/QC_Plots_PEPINT.pdf
- SI3_artMS_QC/QC_Plots_PepIonOversampling.pdf
- __MACOSX/SI3_artMS_QC/._QC_Plots_PepIonOversampling.pdf
- SI3_artMS_QC/QC_Plots_PEPTIDES.pdf
- __MACOSX/SI3_artMS_QC/._QC_Plots_PEPTIDES.pdf
- SI3_artMS_QC/QC_Plots_ProtDetect.pdf
- __MACOSX/SI3_artMS_QC/._QC_Plots_ProtDetect.pdf
- SI3_artMS_QC/QC_Plots_PROTEINS.pdf
- __MACOSX/SI3_artMS_QC/._QC_Plots_PROTEINS.pdf
- SI3_artMS_QC/QC_Plots_ProtInt.pdf
- __MACOSX/SI3_artMS_QC/._QC_Plots_ProtInt.pdf
- SI3_artMS_QC/QC_Plots_PSM.pdf
- __MACOSX/SI3_artMS_QC/._QC_Plots_PSM.pdf
- SI3_artMS_QC/QC_Plots_TYPE.pdf
- __MACOSX/SI3_artMS_QC/._QC_Plots_TYPE.pdf
- SI3_artMS_QC/qcPlots_evidence.qcplot.basicReproducibility.pdf
- __MACOSX/SI3_artMS_QC/._qcPlots_evidence.qcplot.basicReproducibility.pdf
- SI3_artMS_QC/qcPlots_evidence.qcplot.correlationMatrixBR.pdf
- __MACOSX/SI3_artMS_QC/._qcPlots_evidence.qcplot.correlationMatrixBR.pdf
- SI3_artMS_QC/qcPlots_evidence.qcplot.correlationMatrixConditions.pdf
- __MACOSX/SI3_artMS_QC/._qcPlots_evidence.qcplot.correlationMatrixConditions.pdf
- SI3_artMS_QC/qcPlots_evidence.qcplot.IntensityDistributions.pdf
- __MACOSX/SI3_artMS_QC/._qcPlots_evidence.qcplot.IntensityDistributions.pdf
- SI3_artMS_QC/qcPlots_evidence.qcplot.intensityStats.pdf
- __MACOSX/SI3_artMS_QC/._qcPlots_evidence.qcplot.intensityStats.pdf
- SI3_artMS_QC/QCSummary_ISOTOPE.pdf
- __MACOSX/SI3_artMS_QC/._QCSummary_ISOTOPE.pdf
- SI3_artMS_QC/QCSummary_MS1SCANS.pdf
- __MACOSX/SI3_artMS_QC/._QCSummary_MS1SCANS.pdf
- SI3_artMS_QC/QCSummary_MS2.pdf
- __MACOSX/SI3_artMS_QC/._QCSummary_MS2.pdf
- SI3_artMS_QC/QCSummary_MSMS.pdf
- __MACOSX/SI3_artMS_QC/._QCSummary_MSMS.pdf
